# Supplementary material for: A Nomogram-Based Prognostic Model for Advanced Hepatocellular Carcinoma Patients Treated with Sorafenib: A Multicenter Study
Source: Cancers (Basel). 2021 May 29;13(11):2677. doi: 10.3390/cancers13112677 (PMC8199276; doi:10.3390/cancers13112677)
Supplement: Supplementary file 1 [file cancers-13-02677-s001.zip]

Archive with 1 entries (1 files):
- cancers-1185927-supplementary.pdf
